# Supplementary material for: The First Report on the Structure of Polysaccharide Surface Antigens of the Clinical Klebsiella oxytoca 0.062 Strain and the Contribution in the Serological Cross-Reactions
Source: Int J Mol Sci. 2025 Mar 29;26(7):3177. doi: 10.3390/ijms26073177 (PMC11989651; doi:10.3390/ijms26073177)
Supplement: Supplementary file 1 [file ijms-26-03177-s001.zip]

Archive with 1 entries (1 files):
- ijms-3524093-supplementary.pdf
